# Supplementary material for: A Rapid and Sensitive Europium Nanoparticle-Based Lateral Flow Immunoassay Combined with Recombinase Polymerase Amplification for Simultaneous Detection of Three Food-Borne Pathogens
Source: Int J Environ Res Public Health. 2021 Apr 26;18(9):4574. doi: 10.3390/ijerph18094574 (PMC8123443; doi:10.3390/ijerph18094574)
Supplement: Supplementary file 1 [file ijerph-18-04574-s001.zip]

Archive with 1 entries (1 files):
- ijerph-1165523-supplementary.pdf
